# Supplementary material for: Isolation and Characterization of Maize PMP3 Genes Involved in Salt Stress Tolerance
Source: PLoS One. 2012 Feb 13;7(2):e31101. doi: 10.1371/journal.pone.0031101 (PMC3278423; doi:10.1371/journal.pone.0031101)
Supplement: Dataset S1 — Fasta file of all of the ZmPMP3 CDS' nucleic acid sequences. Accession numbers of sequences in GenBank were described in Table 1. (FASTA) [file pone.0031101.s008.fasta]

ZmPMP3 genes-nucleic acid sequences of CDS 


>ZmPMP3-1
ATGTCGGAGGGGACTGCCAACTGCGTGGACATCCTGATCGCCATCATCCTGCCTCCGCTGGGGGTGTTCCTCAAGTACGG
GTGCGGCCACGAGTTCTGGATCTGCCTCCTCctcACCTTCCTCGGCTACATCCCCGGCATCATCTACGCCATCTACGCCA
TCACCAAGAACAACTAG
>ZmPMP3-2
ATGGCGGACGGCCGCTGCTGCACCTTCCTGGAGATCCTCTTCGCCATCATCCTCCCGCCCCTCGGCGTCTTCCTCCGATT
CGGCTGCTGCAGAATAGAGTTCTGCATCTGCCTGCTGCTCACAATCCTTGGCTACGTCCCCGGAATCATCTACGCGATCT
ATGTCCTTGTTGCTCTCGACTCTGACCAGCACGAGAGGGAATACTACACCCTTGCTTGA
>ZmPMP3-3
ATGGGCCTGTGCTCGTGCTGCTGCCGGTGCCTGGAGCTGCTGTGCTCGGTCCTCCTCCCGCCCCTCGGCGTCTGCCTCCG
CCACGGCTGCTGCTCCATGGAGTTCTGGATCAGTGTGCTGCTCACCATCCTCGGCTACCTCCCCGGCGTCCTCTACGCCG
TCTACGTCATCTGCTCCGTCGACCCCCACCGCCACCGCGACGACGACGACTACGTCTACGTCGCATGA
>ZmPMP3-4
ATGGCGTCGGCGACGTTCCTGGAGGTGCTCCTCGCCATCTTCCTCCCGCCGGTCGGCGTCTTCCTTCGCTACGGCTGCGG
CGTGGAGTTCTGGATCGACCTCTTGCTGACCGTGCTGGGGTACATTCCGGGGATCATCTACGCCGTGTACGTGCTGGTGG
CTTAA
>ZmPMP3-5
ATGTCGGACGGCACGGCGACCTGCATCGACATCATCCTCGCCATCATCCTGCCGCCGCTCGGGGTCTTCTTCAAGTTCGG
CTGCGGGGTTGAGTTCTGGATCTGCCTTATCCTCACCTTCTTCGGCTACCTCCCCGGCATCATCTACGCCGTCTGGGCCA
TCACCAAGTAG
>ZmPMP3-6
ATGGGGTCGGAGACGTTCGTGGAGATCCTGCTGGCCATCCTGCTGCCGCCGGTCGGCGTCTTCCTCCGCTACGGCATCGG
GGTTGAGTTCTGGATCTGCCTGCTGCTCACCATCCTGGGCTACATCCCGGGCATCATCTACGCCGTCTACGTCCTCGTCG
CGTGA
>ZmPMP3-7
ATGAAGGAGGGCACGGCGAACTGCATCGACATCCTCATCGCCATCATCCTCCCGCCTCTCGGCGTCTTCCTCAAGTTCGG
CTGCAAGGTCGAGTTCTGGCTCTGCCTCCTGCTCACCTTCCTCGCCTATCTCCCCGGGATCATCTACGCGATCTACGTTA
TCACCAAGGACTAG
>ZmPMP3-8
ATGAAGGAGGGCACGGCGAACTGTGTGGACATCCTCATCGCCATCATCCTGCCCCCACTCGGCGTCTTCCTCAAGTTCGG
CTGCAAGGTCGAGTTCTGGCTCTGCCTCTTGCTCACCTTCCTCGCCTATCTTCCGGGGATCATCTACGCGATCTACGCCA
TCACCAAGGACTAG
