# Supplementary material for: Isolation and Characterization of Maize PMP3 Genes Involved in Salt Stress Tolerance
Source: PLoS One. 2012 Feb 13;7(2):e31101. doi: 10.1371/journal.pone.0031101 (PMC3278423; doi:10.1371/journal.pone.0031101)
Supplement: Dataset S2 — Fasta file of putative proteins sequences of all ZmPMP3 genes. Calculation of the protein sequences was carried out by the tool of NCBI ORF finder (http://www.ncbi.nlm.nih.gov/gorf/gorf.html). (FASTA) [file pone.0031101.s009.fasta]

ZmPMP3 genes - putative proteins sequences (The calculation of the protein sequences was carried out by the tool of NCBI ORF finder)   

>ZmPMP3-1
MSEGTANCVDILIAIILPPLGVFLKYGCGHEFWICLLLTFLGYIPGIIYAIYAITKNN
>ZmPMP3-2
MADGRCCTFLEILFAIILPPLGVFLRFGCCRIEFCICLLLTILGYVPGIIYAIYVLVALDSDQHEREYYTLA
>ZmPMP3-3
MGLCSCCCRCLELLCSVLLPPLGVCLRHGCCSMEFWISVLLTILGYLPGVLYAVYVICSVDPHRHRDDDDYVYVA
>ZmPMP3-4
MASATFLEVLLAIFLPPVGVFLRYGCGVEFWIDLLLTVLGYIPGIIYAVYVLVA
>ZmPMP3-5
MSDGTATCIDIILAIILPPLGVFFKFGCGVEFWICLILTFFGYLPGIIYAVWAITK
>ZmPMP3-6
MGSETFVEILLAILLPPVGVFLRYGIGVEFWICLLLTILGYIPGIIYAVYVLVA
>ZmPMP3-7
MKEGTANCIDILIAIILPPLGVFLKFGCKVEFWLCLLLTFLAYLPGIIYAIYVITKD
>ZmPMP3-8
MKEGTANCVDILIAIILPPLGVFLKFGCKVEFWLCLLLTFLAYLPGIIYAIYAITKD
