# Supplementary material for: Isolation and Characterization of Maize PMP3 Genes Involved in Salt Stress Tolerance
Source: PLoS One. 2012 Feb 13;7(2):e31101. doi: 10.1371/journal.pone.0031101 (PMC3278423; doi:10.1371/journal.pone.0031101)
Supplement: Dataset S3 — Fasta file of genomic sequences of ZmPMP3 genes in inbred line CN165. The sequences were obtained from maize inbred line CN165, and these were used to analyze the gene structures of ZmPMP3 genes. (FASTA) [file pone.0031101.s010.fasta]

The genomic sequences of ZmPMP3 genes in inbred line CN165

ZmPMP3-1
>GAAAGCGAAAGGAGAGAAGGAATCCGATCCATCCAAGCCAAGCCAAGGCAGAGAAGAAGAAGAAGTGGAGGAAGAAGAAG
CATCGGCAGCATGTCGGAGGGGACTGCCAACTGCGTGGACATCCTGATCGCCATCATCCTGCCTCCGCTGGGGGTGTTCC
TCAAGTACGGGTGCGGCCACGAGTTCTGGATCTGCCTCCTCctcACCTTCCTCGGCTACATCCCCGGCATCATCTACGCC
ATCTACGCCATCACCAAGAACAACTAGCTAGTCATCCTTGCCGACGACGATCCATGTCTCTGTATCTGCGTCTGTTCATA
TGCCTGATGCCGACTTGTGCTGTATGTAGTTGCTTGAATTCAGTCGTGTTTTGCTACCGTACCCACCCCATGCAT

ZmPMP3-2
>ATTTCAGGAGCGAGGAAAGAGGGAGAGAGGAGGGATAGATCCCCGGGTTCCACGCCTCCACAACCATCCGTCCCGATCCC
GACCAGCTCTGAGATCGCGATGGCGGACGGCCGCTGCTGCACCTTCCTGGAGATCCTCTTCGCCATCATCCTCCCGCCCC
TCGGCGTCTTCCTCCGATTCGGCTGCTGCAGAGTAAGCCCCCCTCCCTTCCCTTCCCTTCGCCCCCGGTCACCCCACCCC
ATGATCCGATGATGCTCCGTGCGCACGCCTCTTGGCGCGGACCTGCTCGTTGATTCCTAGCTAGTTGATTTCACGGCCGG
TTTGCCCCCGCGAGCCTGCCTAGGTTCGGGCTAGGTTTCAGTAGGCGGATTGTTCGGTTCCAAGCGTATTCGGACCGTGC
CTGGTCTGAATTCCAAAATATAGGGGCGTCAAACGATGAACCGCCTCTGAATCTTATGCCGTGCCCTCGTAGATCCCTGC
ACAAACTGTAGTACCTGATCTGCTTCGTTCCCGTGTTGGCCATTTGTTGCTGGGTTGGCTCCTGTTTGGTTCCCCGCAAA
GGAAGGATTGTATCGAGGACTAGGTCCATAAATCCATGTTTGATGTTTCCGTAGCCCTCAGAAGCCCATTACGTTGATGT
GATGTGACGGTGATGCTCTGTTCTAGGACAAGCCAGCAGCATCCATTTCGCAACCACAATTTTTCTCCTGATGGGAAGGA
GTGGGTAAATCAGACAACTAATTTGACTAATCTGAACCATGAATGAAACTCAGCGTGGGATGGAGCAGTGACATATACAA
TTGTCTGTTTTTGTCGTGGTAACTCTGTTGATGACATTTTACTATCCCTGGAACATACTGACGGTACGCTTCCTTGTCTT
CTTAACAGATAGAGTTCTGCATCTGCCTGCTGCTCACAATCCTTGGCTACGTCCCCGGAATCATCTACGCGATCTATGTC
CTTGTTGCTCTCGACTCTGACCAGCACGAGAGGGAATACTACACCCTTGCTTGAGCATCTGGTTGTGCCAGGCGGGCCTG
CACAGTTGAGTCGAAATCAGTATTTTTTTTCTCATGTGGATTGTCTGACATGGCATAAGCGGCAATGGGTAACCAAGTGT
TGTGGTCTATATCTCTGTTACCCAACTTGTGAGCTCTCTTTATTGTGCTCCAGTTATTCAATCTGTAATTGTGATACTAC
AAGAGAATAAGATGCGCATGTATCTCTGAGAGCAACTGTGATTTATGATTGGTGCTACCTTGGGCAATCGTCGACCTGCA
GGCATGCAAGTTCGA

ZmPMP3-3
>ATTCGCCATCAATCAGCACTTGCACGCGCGCCGTCGGCCGCAGGTGGAGGAAGGAGATGGGCCTGTGCTCGTGCTGCTGC
CGGTGCCTGGAGCTGCTGTGCTCGGTCCTCCTCCCGCCCCTCGGCGTCTGCCTCCGCCACGGCTGCTGCTCCGTGAGTCC
CGCTCTATCCTCCCCTTCCCTGCTTGCTTTGCTCTGCTCTTACAGCCCGTTGCCTTTCTGGGCAGATGGAGTTCTGGATC
AGTGTGCTGCTCACCATCCTCGGCTACCTCCCCGGCGTCCTCTACGCCGTCTACGTCATCTGCTCCGTCGACCCCCACCG
CCACCGCGACGACGACGACTACGTCTACGTCGCATGACAGATGGACCGGTCCCCGTGGTGCTCTGGTCCGTGTCTCTGCT
GCTACCTCCGTCCGCTGTGCTGTGTGCATCTTTTTGTTTGGTTTAGCAAACTAAATCCATCCTGTGGCCTTCTGTAAACT
GTAAATTCGTATGTCGAATCTGACAATCTGGACGGATTCATTCCATAAACTAAGATCTGGTGTTGCGGGATCTGTGGAGA
ATCGTCGACCTGCAGGCATGCAAGCTC

ZmPMP3-4
>GGTCGACGATTGTTCCTCCTCCAGAGTCCAGACTCTAGAGAAAGAAGGCGCATCGTGAGCGAGAGAAAGAGAGGCAATGG
CGTCGGCGACGTTCCTGGAGGTGCTCCTCGCCATCTTCCTCCCGCCGGTCGGCGTCTTCCTTCGCTACGGCTGCGGCGTA
AGTGGAACACTCACCTCACCTCAAGGACATAGGCTGCTCGATCGTGTGCTGTGCTCTGTTCGATGGATGAGTAGATGATG
GATGGATGGATGTTGCAGGTGGAGTTCTGGATCGACCTCTTGCTGACCGTGCTGGGGTACATTCCGGGGATCATCTACGC
CGTGTACGTGCTGGTGGCTTAAGTTGTGCGAAGACGAGGACATGAAGATTCTCGATCTGTCCAGAAGTACTTAGTGATGT
GAGGACTTCTCCCAGTCCCAGTGTGCATGTCTGTCTCTGACTATCGGCGGATGTTGTAATC

ZmPMP3-5
>ATTAGGCTCTCTGATTTTACTTCTCCGCGGTAGATCGGCACACGGAGCTAGCTAAACAGAGCACACGGATAGAAAAGCAA
GATGTCGGACGGCACGGCGACCTGCATCGACATCATCCTCGCCATCATCCTGCCGCCGCTCGGGGTCTTCTTCAAGTTCG
GCTGCGGGGTGCGTGATTTTTTTAATATCTACTACTAGTTCGGCGGCCGCTTTCTGCCTTCTTTGCTGCAGTGCAGTGCA
GTGCCGATCGATAGATAACTGTTATTGTTTGCTTGCTGCAGGTTGAGTTCTGGATCTGCCTTATCCTCACCTTCTTCGGC
TACCTCCCCGGCATCATCTACGCCGTCTGGGCCATCACCAAGTAGCCGGCCGGAGCAGAGCAACCACGGCCCCCTGCAAT
GACTCCGTCGCGTGCGTTAGCATGCAATGTCTTGAGATGTGATTCCTTCCTTCTTTGTTTAGTTGCTGCTGCTCCTGCTG
GTGTAGTGGTGTATCCAGTCCTTTTAATTCTCTTGATTAGTTTGCTCGGCTGAAGAAATCAGGACGCGTGCCTGGTGTCG
CTGCTCAGCTGCATGCACTTGTACAACCGTTCCTCCCTGCAGCTGCTGCCCCTTCTCTCTTTTTGTTTACCTTGGATTGA
TGGATTGTTAAATTCGTTGTTTGTCTTATTTTTTAACCTTCGCGATTGTAGTACTGGGTTGGTTGCTTGGGTTGGATTGG
GTTGGGAGATCGATGGGAATAAATCAAT

ZmPMP3-6
>ATTTGCTTGCTACCACGCCTCCTCATCTGCTGCCACCGGCGTCTCTCCTTCCCAGCTGGGGCCCTGAGCTGAGAGCCGAG
CCGGGAGCGAAACTTTGCGCTGAGATTGAGCTGCTCCTACTTACTACTACTAGAAGGCGGCGGCTTTGGCGTCGGCGTCG
ACAATGGGGTCGGAGACGTTCGTGGAGATCCTGCTGGCCATCCTGCTGCCGCCGGTCGGCGTCTTCCTCCGCTACGGCAT
CGGGGTAATTAACACTCAGCTTAGCATCTGATTAATTGATGCATCGTCGTTCTCATCAGATGTGTGTAAGTGAAGTAACT
GCTTGCTCGCGATCTACTGTGTGCCTGCCCTGCAGGTTGAGTTCTGGATCTGCCTGCTGCTCACCATCCTGGGCTACATC
CCGGGCATCATCTACGCCGTCTACGTCCTCGTCGCGTGACAGCACAACATGGTGTGGTAGGTATGACGACGATGGTGACC
GTCCGCCCGCCCGCCGGGAGCTGGAATATATGAGACCCAGACCCAGTGCTTCTGATCCATCCATTCCATGCATGCAGTGA
TGCAGGCATACGTACGTTTAGCCCATGCTGTATGTTTGTGTCTTGCTTTAGTTAAATC

ZmPMP3-7
>GATTAAATTGTTGACAGTAGCGTGGACGCATCGTCATCAATCGAGCAGAGGGGAGGGAGAGAGATGAAGGAGGGCACGGC
GAACTGCATCGACATCCTCATCGCCATCATCCTCCCGCCTCTCGGCGTCTTCCTCAAGTTCGGCTGCAAGGTACGCGCAC
CTCAAGCTCGCTCTCTTGCTAAAAAAAAGGAAGAATTTTTATATTCGCGGTCGATGATGGCAGGTCGAGTTCTGGCTCTG
CCTCCTGCTCACCTTCCTCGCCTATCTCCCCGGGATCATCTACGCGATCTACGTTATCACCAAGGACTAGCCAGATAGCG
CCGTAAACCGGGACAAGGTGAGAGAGCTAGCTGATCAGCCAGCGGAGGTAATGGAGATGAACGTACTGCTGAGATCACTT
TAATTTGCCCTGTTGCTCAATGTTTCTGGATGGAGACTGAAAATC

ZmPMP3-8
>GATTTCAACCAGCGTGAACAAACAGGAGACGCATCCAGCCTCCAGCAGAGGGCTCCAGAGATCCAGCAAGATGAAGGAGG
GCACGGCGAACTGTGTGGACATCCTCATCGCCATCATCCTGCCCCCACTCGGCGTCTTCCTCAAGTTCGGCTGCAAGGTA
TACGTGCACTGCTTCTCTAATTGATTCTCCATCTAGGATCTAGCACCTCATCGAAACCAAAAAAAAAATCAGTTACTACT
ACTATGTTATTACGTCCACAGCAATCAAGTTGGCTTGCTCGCTAAAAGCACTCCATCGATTCGCAGGTCGAGTTCTGGCT
CTGCCTCTTGCTCACCTTCCTCGCCTATCTTCCGGGGATCATCTACGCGATCTACGCCATCACCAAGGACTAGCTAGCGC
GGTTCCAGTTGGGTGAGAGCTGCAGGCTCCTCCTCTTCTCAGCTGTGAAGCTACTACTACTAGTCTACTACCGATTGGTG
AACCTGAACCTGTCGCTTCGTTCGTGTCCTTCGATCGCTCTCTGGTTACATTGGTCGTGGATCTTGTTATTACCGATTTA
TTTATCATACAGTAAGGGGTGTATGGGAACAAAGTTTTTCTACAGTATTGAAGCAATACTGTAATATTAGGCAATACTAT
GGTATTATATACTTTGAGGTGTTTGACAACTCATCTGAAATCTCTGTATATAAAACTGTAGTATTCTAAATACTACACTT
CTTTTGCAGTTTTAGAAACTTTGATCTCAGCCAAAGTTTTTCTCTGTGAAGAGAGCGCCAGCTGGGTCCCGCTCTGGCTG
ATTGGTCTCAACCAAAGTTTTTGCCAAACACCTTGATGTATTGGATACTGTTGTATTCGAAAACTGAAGCAATATAAACT
GTAGTAGTGTCATGACTAAAGTATACTTTAGTATTTGAAAAACTGTAGTTTGAAAAAACTGTGTTCCTAAAAAGGGCCTA
ACTTGTAACATGCCCTGTTCTGTATTTATTCAGTGGTCCGCAATC
